# Supplementary material for: Synergistic enhancement of AAV gene delivery in 2D cells and 3D organoids using polybrene and hydroxychloroquine
Source: PLoS One. 2025 Nov 14;20(11):e0336164. doi: 10.1371/journal.pone.0336164 (PMC12617951; doi:10.1371/journal.pone.0336164)
Supplement: S2 File — (XLSX) [file pone.0336164.s002.xlsx]

## Sheet: Figure 1_dataset
mCherry positive %
cell only	virus only	PB_10 mg/ml
0.4	13.45	23.84
0.32	15.42	24.6
0.33	17.9	25.14
0.35	17.28	25.91
0.3	15.98	23.47
	14.43	21.22
mean fluorescence intensity
cell only	virus only	PB_10 mg/ml
432	455	490
414	450	482
377	453	487
441	461	505
	463	515
	454	487

## Sheet: Figure 2_dataset
mCherry positive %
cell only	virus only	HCQ_15 mM
0.61	17.4	45.9
0.81	23.29	45.49
0.62	22.52	45.37
mean fluorescence intensity
cell only	virus only	HCQ_15 mM
394	454	541
431	475	533
473	487	532

## Sheet: Figure 3_dataset
mCherry positive area (%)
Non-infection	virus only	PB	HCQ	PB+HCQ	HCQ+HCQ
0.1	15.481	13.406	20.621	28.294	28.5845
0.02	11.41	16.749	20.006	33.361	25.112
0.01	10.08	17.513	20.525	32.416	24.2498
TUNEL-positive nuclei (%)
Non-infection	virus only	PB	HCQ	PB+HCQ	HCQ+HCQ
1.99832	2.40068	6.26835	6.21674	1.79358	3.76936
1.13551	2.9385	4.70496	1.65313	2.15378	1.94171
0.274176	3.04268	4.5055	2.09962	5.17646	1.99733
1.17727	1.68403	3.04674	2.17237		2.91855
0.813573		1.11464

## Sheet: Figure 4_dataset
mCherry positive area (%)
Non-infection	virus only	PB	HCQ	PB+HCQ	HCQ+HCQ
0.945	12.038	25.486	24.773	22.83	12.94
1.171	19.701	17.668	16.684	21.831	18.543
0.927	20.293	27.269	24.578	36.96	25.388
1.964	17.2702	23.0914	19.0242	36.319	20.434
1.735	20.3316	23.0342	16.4712	22.7701	25.7853
				39.4812	18.5357
TUNEL-positive nuclei (%)
Non-infection	virus only	PB	HCQ	PB+HCQ	HCQ+HCQ
1.98554	1.463	1.95208	0.919756	1.58143	1.75878
1.57951	0.858399	2.34164	1.2539	1.41158	1.5808
1.48949	1.31041	2.25534	1.75884	2.11948	0.984539
				1.34713	1.79719
